# Supplementary material for: A large outbreak of COVID-19 in a UK prison, October 2020 to April 2021
Source: Epidemiol Infect. 2022 May 30;150:e134. doi: 10.1017/S0950268822000991 (PMC9304949; doi:10.1017/S0950268822000991)
Supplement: Supplementary file 1 [file hygsup.zip]

Archive with 2 entries (2 files):
- S0950268822000991sup001.docx
- S0950268822000991sup002.docx
